# Supplementary material for: Healthcare providers’ perceived support from their organization is associated with lower burnout and anxiety amid the COVID-19 pandemic
Source: PLoS One. 2021 Nov 19;16(11):e0259858. doi: 10.1371/journal.pone.0259858 (PMC8604356; doi:10.1371/journal.pone.0259858)
Supplement: S1 Dataset — (XLSX) [file pone.0259858.s013.xlsx]

## Sheet: Burnout dataset
record_id	symptoms	time_off	relationship_strain	job_title	hospital	hospital_site	job_other	age	sex	race	ethnicity	marital_status	income	dependents	caretaker	covid_cases	burnscore1	burnscore2	burnscore3	burnscore4	burnscore5	burnscore6	anxscore1	anxscore2	anxscore3	anxscore4	anxscore5	anxscore6	posscore1	posscore2	posscore3	posscore4	posscore5	posscore6	analyzed
1	0	0	0	5	2	1	Respiratory Therapist	3	1	1	0	2	3	4	2	159	28	31	29	30	31	31	12	13	11	12	12	12	33	21	26	25	23	22	1
2	0	0	1	2	1	1	.	2	1	1	0	2	6	1	1	159	39	35	31	31	34	30	12	10	10	12	10	6	2	6	7	6	2	0	1
3	0	0	1	2	1	1	.	2	1	3	0	2	3	3	2	159	32	34					10	10					24	24					1
4	0	0	0	2	13	1	.	2	2	1	0	1	3	1	1	159	18	21	24	23			5	9	9	7			36	33	38	36			1
5	0	0	0	2	9	2	.	2	2	1	0	1	3	1	2	159	25	27					11	10					43	35					1
6	0	0	1	2	2	1	.	2	2	1	0	2	3	1	1	159	25	23	22	25			16	13	6	9			24	23	11	23			1
7	0	0	0	2	2	1	.	2	2	3	0	1	3	1	1	159	20	19	16	19	18	16	5	4	4	4	4	4	39	37	33	33	30	34	1
8	0	0	1	2	1	1	.	2	2	1	0	1	3	1	1	159	32	28	33	32	31	29	10	10	12	13		10	17	25	26	21	23	21	1
9	0	0	1	2	1	1	.	2	2	1	0	2	6	2	2	159	28	24	23	24	22	25	10	8	7	7	6	8	25	17	15	12	6	7	1
10	1	0	1	2	1	1	.	2	1	1	0	2	3	1	1	159	34	33	30	34			12	12	8	12			30	24	25	24			1
11	0	0	1	2	22	1	.	2	2	1	0	1	3	1	1	159	34						13						24						0
12	0	0	1	2	1	1	.	2	2	1	0	2	4	1	1	159	18						6						42						0
13	0	0	0				.									159	30	34					4	4					42	41					0
14	0	0	1	2	1	1	.	2	2	1	0	2	4	1	1	159	29						10						26						0
15	0	0	0	2	6	1	.	2	1	1	0	2	3	1	1	159	23						5						22						0
16	1	0	1	2	1	1	.	2	2	1	0	1	3	1	2	159	30	26	24	25	27		9	11	8	11	10		29	31	32	31	32		1
17	1	0	1	2	1	1	.	2	2	1	0	2	3	1	1	159	40						9						7						0
18	0	0	1	5	11	2	Respiratory therapist in a pul rehab dept	3	2	1	0	2	6	4	1	159	36	36	29	28	28		19	17	18	17	14		32	27	28	22	34		1
19	0	0	1	2	20	2	.	2	2	1	0	1	3	1	1	159	19	12	12	16	19	18	5	4	4	6	6	4	42	45	41	47	46	45	1
20	0	0	0	2	1	1	.	2	2	3	0	1	3	1	1	159	23						8						38						0
21	0	0	0	2	1	1	.	2	1	1	0	1	3	1	1	159	21	18	23	14	15	15	5	4	4	4	4	4	40	48	46	48	48	46	1
22	0	0	1	2	1	1	.	2	2	3	0	2	4	1	1	159	27	23	22	22	23	25	9	5	8	8	6	8	30	31	29	29	28	25	1
23	0	0	1	2	1	1	.	2	2	1	0	2	4	1	1	159	32	30					14	13					25	32					1
24	0	0	1				.									159	34	31	31	35	35		11	12	11	15	13	12	12	21	24	9	13	29	0
25	0	0	1	2	13	1	.	2	2	1	0	2	4	1	1	159	22	24	34	25	23		10	13	11	13	7		29	29	25		31		1
26	0	0	1	2	15	2	.	2	2	1	0	2	4	1	1	159	20	22	18	20	19	19	5	5	4	4	4	4	32	24	27	31	26	42	1
27	0	0	0	4	23	2	.	2	2	1	0	1	2	4	2	159	21						9						45						0
28	0	0	1	5	17	2	Patient Care Tech	2	2	1	0	1	3	1	1	159	36	32	37				15	15	12					8	11				1
29	0	0	1	2	1	1	.	2	2	3	0	1	3	1	1	159	27	22	24				17	10	10				42	31	35				1
30	0	0	0	2	1	1	.	2	2	1	0	2	4	1	1	159	25	22	24	27			10	9	10	12			30	31	24	21			1
31	0	0	0	2	22	1	.	2	1	2	0	2	4	1	1	159	32	34	36	31			10	12	10	12			32	28	23	27			1
32	0	0	0	2	2	1	.	2	2	2	0	1	3	1	1	159	15	14	16	17	16	19	7	6	5	5	5	4	35	39	40	37	33	28	1
33	1	0	0	2	1	1	.	2	2	1	0	2	4	1	1	159		25	25	26	27	24	6	8	10	9	8	6	21	27	22	23	19	18	1
34	0	0	1	5	23	2	CNA/aide	3	2	1	0	2	2	1	2	159	24	28	33				12	13	14				28	31	20				1
35	0	0	0	2	6	1	.	2	2	1	0	2	4	1	1	159	23	21	23	24	24	27	7	5	9	6	6	8	32	29	31	32	32	35	1
36	0	0	0	2	1	1	.	2	1	3	0	2	4	2	1	159	13	19	16	21	17	23	4	6	5	4	5	4	32	29	24		29	25	1
37	0	0	1	5	1	1	Assisting nurses and patients with daily plans of care	1	1	1	1	2	2	1	1	159	26						16						18						0
38	1	0	1	5	2	1	Patient Care Technichain	2	1	1	0	2	4	1	1	159	34	40	38	39	38	37	14	11	15	15	15	12	18	11	5	21	11	11	1
39	0	0	1	5	18	2	Emergency Department Patient Care Asistant	2	2	1	0	1	2	1	1	159	24	23	20				8	8	9				26	23	35				1
40	0	0	0	5	18	2	Registered Respiratory Therapist	2	1	1	0	1	4	1	1	159	29	32	27	27	29	26	8	8	8	8	8	7	18	13	14	25	20	33	1
41	0	0	0	2	1	1	.	2	2	1	0	2	4	1	1	159	18	18	16				7	8	7				38	38	29				1
42	1	1	1	5	1	1	PCT	1	2	1	0	1	1	1	1	159	24						5						30						0
43	0	0	1	5	15	2	.	2	2	1	0	2	2	3	1	159	24						6						25						0
44	0	0	0	5	2	1	Pharmacy Resident	2	2	1	0	1	2	1	1	159	25	23	24	27			10	8	10	10			34	30	36	40			1
45	0	0	0	5	1	1	Patient Care Tech	3	2	2	0	2	2	4	1	159	28						12						28						0
46	0	0	1	2	20	2	.	2	2	1	0	2	4	1	1	159	25	20	16				7	4	4				45	48	48				1
47	0	0	0	2	1	1	.	2	2	1	0	1	3	1	1	159	17	15	17	14	17	15	5	6	5	4	5	5	32	31	33	38	36	37	1
48	0	0	1	5	18	2	EDCA	2	2	1	0	4	2	2	2	159	24	22	25	24	27	25	9	8	7	8	7	7	43	45	39	47	41	40	1
49	1	1	1	4	20	2	.	2	2	1	0	2	3	1	1	159	34	28	33	32	36	30	13	9	14	14	12	13	23	31	14	21	25	20	1
50	0	0	0				.									159	26	29					8	9					32	25					0
51	0	0	0	4	18	2	.	3	2	1	0	2	4	2	1	159	37	34	30	34			16	20	17	20			2	0	2	6			1
52	0	0	0	5	9	2	PCT	3	2	1	0	2	4	1	1	159	16	17					8	7					48	39					1
53	0	0	1	4	20	2	.	2	2	1	0	2	4	5	2	159	37	32	31	35	36		12	11	12	12	12	12	0	8	16	0	0	0	1
54	0	0	1	5	23	2	I take care of surgery patients	2	2	1	0	1	2	1	2	159	35						14						12						0
55	1	0	1	4	23	2	.	2	2	1	0	2	4	1	1	159	31	30	31	32			12	11	9	10			18	18	21	17			1
56	0	0	0	3	2	1	.	2	2	1	0	2	5	1	1	159		29	29				7	10	10				17	24	27				1
57	0	0	0	3	10	2	.	3	2	1		2	4	1	1	159	26	28	33				7	5	6				27		23				1
58	0	0	1	3	9	2	.	2	2	1	0	2	4	1	1	159	21	19	21	22	24		12	9	4	11	10		27	27	28	31	31		1
59	1	0	1	2	22	1	.	2	2	1	0	1	3	1	1	159	41	39	40	36	38	40	13	10	14	14	10	14	5	4	1	1	1	1	1
60	0	0	0	3	3	2	.	2	2	1	0	1	3	1	1	159	31	30					12	6					3	12					1
61	0	0	0	3	23	2	.	2	2	1	0	2	4	3	2	159	27	27	27				11	9	9				22	26	20				1
62	1	0	1	4	1	1	.	1	2	1	0	1	2	2	1	159	25	34	25	29	32	33	11	10	11	10	9	10	18	12	14	8	7	1	1
63	0	0	1	5	18	2	EDCA	2	2	2	0	1	2	2	2	159	23						8						30						0
64	0	0	0	4	18	2	.	2	2	1	0	2	4	5	1	159	34						11						18						0
65	0	0	0	5	17	2	Respiratory therapist	2	2	1	0	2	8	2	1	159	27	30	30	35	37	30	12	13	13	14	13	15	30	32	28	23	19	28	1
66	0	0	0				.									159	31	27	29	18			8	4	8	8			11	13	5	10			0
67	0	0	0	3	23	2	.	2	2	1	0	1	4	1	1	159	24	24	24	25			10	11	11	9			42	44	40	42			1
68	1	1	0	4	11	2	.	2	2	1	0	2	4	1	1	159	29	26	34	35	37	36	11	11	13	15	14	17	21	15	26	14	17	17	1
69	0	0	0	3	23	2	.	2	2	1	0	2	4	3	2	159	13	12	14	15	15		6	5	6	6	7		35	32	38	32	32		1
70	0	0	1	4	5	2	.	2	2	1	0	1	2	4	2	159	29	24	23				10	8	8				24	26	26				1
71	0	0	0	4	1	1	.	2	2	1	0	1	4	1	1	159	27						11						23						0
72	0	0	0	2	6	1	.	2	2	3	0	2	5	3	2	159	27	28					9	12					20	24					1
73	1	1	0				.									159	19	17	18				11	10	8				48	40	45				0
74	0	0	1	5	20	2	Busy	1	2	2	1	1	2	1	2	159	30	22					16	17					22	29					1
75	0	0	1	2	6	1	.	2	2	1	0	1	3	1	1	159	31	32	28	30	30	32	7	14	13	13	13	15	33	31	26	30	34	33	1
76	0	0	0	4	15	2	.	2	2	1	0	2	4	1	1	159	28	26					13	12					11	0					1
77	1	0	1	2	1	1	.	2	2	1	0	2	3	2	2	159	36	31	29	32	34	40	13	12	11	12	12	16	12	13	14	17	15	10	1
78	0	0	0	4	2	1	.	2	2	1	0	2	5	1	1	159	27	21	27	33	37	39	11	9	9	14	20	13	32	20	29	33	29	28	1
79	0	0	1	2	1	1	.	2	2	1	1	2	6	3	2	159	33	25	25	30	29		18	12	10	8	11		30	30	28	27	23		1
80	1	0	1	3	2	1	.	2	2	1	0	1	4	1	2	159	35	28					19	18					13	10					1
81	1	1	1	1	18	2	.	2	1	1	0	2	6	4	1	159	29						13						29						0
82	1	1	1	1	21	2	.	2	2	1	0	2	6	1	1	159	34	33	37				14	12	12				15	15	15				1
83	0	0	1	3	1	1	.	3	2	1	0	4	4	1	1	159	28	24	27	24	21	20	9	10	8	4	4	4	23	32	22	20	22	20	1
84	1	0	1	4	18	2	.	1	2	1	0	1	3	1	1	159	41	43	42				19	17	15				3	1	4				1
85	0	0	1	2	1	1	.	2	2	3	0	1	3	1	1	159	31	28					15	13					12	0					1
86	1	1	1	4	18	2	.	2	1	1	0	1	3	1	1	159	31						6						18						0
87	0	0	1	2	1	1	.	2	2	1	0	1	3	1	1	159	26	16	20				5	4	4				41	41	39				1
88	1	0	1	5	23	2	Patien Care Tech	2	2	1	0	2	4	4	2	159	27	25					8	4					21	27					1
89	1	0	0	4	1	1	.	2	2	1	0	4	2	2	2	159	27						11						40						0
90	0	0	1	3	6	1	.	2	2	1	0	2	4	1	1	159	26	24	24	25	25	23	10	10	10	10	10	12	36	36	35	30	32	35	1
91	0	0	0	2	6	1	.	2	2	1	0	1	3	1	1	159	24	20	21	20	20		7	4	6	5	6			34	30	39	36		1
92	0	0	1	4	2	1	.	2	2	1	0	1	3	1	2	159	22	23	23	22	23		10	10	10	11	11		48	40	41	40	48		1
93	1	0	0	2	14	2	.	2	1	3	0	1	3	1	2	159	28						12						31						0
94	0	0	1	5	1	1	Patient Care Technician	1	2	1		1	4	1	1	159							14						21						0
95	0	0	1	1	9	2	.	2	2	1	0	1	5	1	1	159	31	26	29	36	32	31	10	5	4	6	6	5	17	17	22	8	8	7	1
96	0	0	1	1	20	2	.	2	2	1	0	4	6	1	1	159	36	30	27	24	23	25	5	5	5		5	4		28	31	35	36	29	1
97	0	0	0	1	1	1	.	2	1	1	0	2	6	2	2	159	26	27	27	24	25	27	9	7	5	6	7	7	14	6	16	22	21	22	1
98	0	0	0	1	16	2	.	4	1	1	0	2	4	2	2	159	28	27	36	31	28		6	9	11	4	4		20	27	5	22	25		1
99	0	0	0	2	1	1	.	2	2	1	0	2	4	1	1	159	27	32					8	9					31	26					1
100	0	0	0	1	22	1	.	3	1	3	0	2	6	2	1	159	19	18	24	20	29	25	8	6	12	12	12	9	33	18	6	8	13	6	1
101	0	0	1	2	2	1	.	2	2	1	0	1	3	1	1	159	31	27	34	32	30		14	11	13	11	11		21	34	25	29	31		1
102	0	0	1	2	1	1	.	2	1	3	0	1	3	1	1	159	27	34					8	12					14	13					1
103	0	0	1	1	23	2	.	3	2	1	0	1	5	1	1	159	28	31	32	32			11		8	11			31	30	30	32			1
104	0	0	1	1	6	1	.	2	1	1	0	2	6	3	1	159	36	37	39				11	10	9				27	29	31				1
105	1	0	0	4	23	2	.	3	2	1	0	2	3	1	1	159	22	27	30				8	10	19				20	0	7				1
106	0	0	1	1	21	2	.	2	1	1	0	2	6	4	2	159	31	29	32				7	4	7				38	30	26				1
107	0	0	0	5	2	1	Lead Registered Respiratory Therapist	3	2	1	0	2	4	2	1	159	33	27	35				12	8	9				19	14	1				1
108	1	0	1	1	1	1	.	2	1	1	2	1	6	1	1	159	22						8						46						0
109	1	1	0	1	15	2	.	3	1	1	0	2	6	5	1	159	25	30	26	27	27	27	6	8	5	6	6	9	30	22	21	18	15	21	1
110	1	0	0	1	6	1	.	3	2	1	0	2	6	5	2	159	24						7						30						0
111	1	1	0	1	13	1	.	2	2	1	0	1	4	1	1	159	36	34	30	29			15	14	12	10			15	15	17	16			1
112	1	1	1	1	6	1	.	2	2	1	1	2	5	2	2	159	37	37	23		39		11	12	8	15	15		21	26	24	21	23		1
113	1	0	1	1	22	1	.	2	2	1	0	2	6	3	1	159	30	29					8	6						40					0
114	1	0	0	1	13	1	.	4	2	1	0	4	6	1	2	159		35	28	32	30	31	15	13	12	12	13	11	11	6	8	4	7	3	1
115	0	0	0	1	22	1	.	2	2	3	0	2	6	1	1	159	19	17	16	30	28	17	6	9	8	15	11	9	37	40	42	35	36	41	1
116	0	0	1	1	14	2	.	2	2	1	0	1	5	1	1	159	32	28	26	32			10	10	8	12			33	22	20	24			1
117	0	0	1	2	1	1	.	2	2	6	2	1	8	1	1	159	33						10						19						0
118	0	0	0	1	6	1	.	2	2	5	0	2	6	2	1	159	27	36	37	41			15	11	12	14			16	0	0	0			1
119	0	0	1	1	6	1	.	2	1	1	0	2	6	3	2	159	21	22	25	30			6	6	7	9			39	33	34	33			1
120	0	0	0	1	9	2	.	2	2	1	0	2	7	2	2	159	20	21	20	18			5	5	5	5			33	28	27	23			1
121	0	0	1	1	6	1	.	3	2	1	0	1	5	1	1	159	32						9						28						0
122	0	0	0	1	6	1	.	3	1	1	0	2	6	5	1	159	17	18	17				4	6	5	6			42	47	36	41			1
123	0	0	0	1	1	1	.	2	2	3	0	2	7	3	2	159	20						4						22						0
124	0	0	0	5	23	2	Cna	3	2	1	0	2	4	1	1	159	16						4						7						0
125	0	0	0	1	6	1	.	2	2	1	0	2	6	1	1	159	31	32	25	25	24	29	16	15	10	12	12	15	17	19	14	18	20	11	1
126	0	0	0	1	1	1	.	3	1	1	0	2	6	3	1	159	25	24	28	24	22	22	6	7	6	5	5	5	17	11	13	11	13	17	1
127	1	0	1	4	18	2	.	1	2	1	0	1	3	2	1	159	34	35	25				12	14	9				14	0	1				1
128	0	0	0				.									159	31	27	27	31	31		12	11	9	9	11		23	25	17	15	10		0
129	1	1	1				.									159	23	27					10	12					44	37					0
130	0	0	0	2	1	1	.	2	1	1	0	2	2	4	1	159	40	33	37	36	37		13	13	20	13	12		25	16	21	9	11		1
131	0	0	1	2	1	1	.	2	2	1	0	2	3	1	1	159	26						6						42						0
132	0	0	1	2	23	1	.	2	2	1	0	2	6	1	1	159	25	30	26	28			12	10	10	11			33	28	33	31			1
133	0	0	1	2	1	1	.	2	1	1	0	2	4	1	1	159	30	30	21				8	12	5				9	24	16				1
134	0	0	1	4	2	1	.	2	2	1	0	1	2	3	2	159	38	37	36				16	14	13				18	0	2				1
135	0	0	1	2	9	2	.	2	1	1	0	1	3	1	1	159	23	23					6	7					32	33					1
136	1	1	0	4	18	2	.	3	2	1	0	2	4	1	2	159	34	36					10	16					28	24					1
137	0	0	1	5	6	1	Respiratory Therapist	1	2	1	0	1	2	1	1	159	19	16					7	7					32	25					1
138	0	0	0	2	2	1	.	2	1	5	1	2	4	1	1	159	11						5						27						0
139	0	0	1	2	6	1	.	2	2	1	0	1	3	1	1	159	19	21	20	20	18	13	10	7	8	5	5	6	47	47	46	48	48	48	1
140	1	1	1	2	20	2	.	2	2	1	0	2	4	3	2	159	36	32					12	8					28	41					1
141	0	0	1	2	1	1	.	2	1	1	0	2	4	4	1	159	25						7						29						0
142	0	0	0	2	1	1	.	2	2	1	0	4	3	1	1	159	31	26	27	26	24		9	7	8	5	6		34	27	32	31	32		1
143	0	0	0	2	1	1	.	2	2	1	0	1	3	1	1	159	19	23					5	7					21	22					1
144	0	0	0	2	15	2	.	2	2	1	0	1	3	1	1	159	31	31					11	11					36	29					1
145	0	0	1	2	1	1	.	2	1	1	0	4	4	2	1	159	27	24	28	26	27		12	6	6	8	4		20	26	22	21	21		1
146	1	1	1	5	15	2	Patient Care Technician	1	2	1	0	1	2	1	1	159	28	29					17	20					35	48					1
147	0	0	1	2	6	1	.	2	2	1	0	1	3	1	1	159	27	27	25	29	26		12	10	9	11	9		23	28	34	27	29		1
148	0	0	0				.									159	21	21	18	23	23		8	6	8	6	8		38	28	28	28	29		0
149	0	0	1	2	6	1	.	2	1	1	1	2	4	1	1	159	23	24		26	25		5	12	10	8	12		22	38	31	35	30		1
150	0	0	0	4	23	2	.	2	2	1	0	2	4	4	1	159	20						8						44						0
151	0	0	0	2	6	1	.	2	2	1	0	2	4	1	1	159	22	22	27	25	26	23	13	12	12	12	12	10	44	39	37		41	41	1
152	0	0	0	1	1	1	.	3	2	1	0	2	6	3	2	159	25	19	18	20	16	13	7	4	5	5	5	4	44	30	35	32	31	25	1
153	0	0	0	2	1	1	.	2	1	1	0	2	5	1	1	159	18	22	18	17	18	24	7	9	12	8	5	7	27	32	32	35	31	21	1
154	0	0	0	1	17	2	.	2	1	1	0	2	6	5	1	159	19	19	18	18	19	15	6	6	6	4	6	5	28	24	29	30	28	24	1
155	0	0	0	1	2	1	.	3	2	1	0	2	5	5	2	159	24	22	24	26		28	7	6	6	6	7	7	28	29	27	29		25	1
156	0	0	1	2	9	2	.	2	2	1	0	1	3	1	1	159	23	27	23				11	9	8				28	36	35				1
157	0	0	0	1	6	1	.	2	1	1	0	2	6	1	1	159	18	18	17	15	15		6	5	5	6	6		26	35	21	30	27		1
158	0	0	0	1	1	1	.	3	2	1	0	2	6	1	1	159	20	17	20	19	16	20	6	4	7	4	4	5	43	28	35	37	40	39	1
159	0	0	1	2	1	1	.	2	1	3	0	2	4	1	1	159	27	28	28				8	6	9				9	13	10				1
160	0	0	0	1	23	1	.	3	1	1	0	2	8	5	1	159	22	17	17	17	15	16	5	6	4	4	4	4	13	8	9	11	7	16	1
161	0	0	0	1	6	1	.	3	2	1	0	1	6	1	1	159	26	23	21	26			7	7	6	7			13	17	20	18			1
162	0	0	0	2	1	1	.	2	2	1	0	1	3	1	1	159	27	32	30	33			12	11	8	10			37	26	24	19			1
163	0	0	0	1	13	1	.	2	2	1	0	2	6	4	2	159	14	16	17	18			6	7	6	6			48	46	47	44			1
164	0	0	1	4	1	1	.	2	2	1	0	1	3	1	1	159	33						13						21						0
165	0	0	1	2	13	1	.	2	2	1	0	2	6	3	2	159	21	16					10	6					40	38					1
166	1	0	0	1	8	2	.	2	2	1	0	1	6	1	1	159	28	28	26	25	25	26	7	5	7		6	7	29	33	27	26	26	28	1
167	1	1	0	5	21	2	Patient Care Technician	1	2	1	0	2	4	1	1	159	26	24	25	26	22		12	10	10	10	9		40	23	34	35	34		1
168	0	0	0	2	15	2	.	2	1	6	2	2	4	2	1	159	28	32	32				9	9	7				21	38	38				1
169	1	1	1	4	18	2	.	2	2	1	0	2	4	3	1	159	31	28	32	32			6	10	11	7			14	17	0	9			1
170	0	0	0	1	20	2	.	2	1	1	0	2	7	3	1	159	21	19					5	4					21	30					1
171	0	0	0	5	16	2	respiratory	3	2	1	0	2	4	1	1	159		16					6	8					19						0
172				2	1	1	.	2	1	1	0	2	3	1	1	159																			0
173	0	0	1	1	13	1	.	2	2	5	0	2	7	2	2	159	30	27	32	25	25	34	8	12	9	6	6	6	27	18	27	15	16	15	1
174	0	0	1	2	1	1	.	2	1	3	0	2	4	1	1	159	18	22	15				5	6	5				46	41	42				1
175	0	0	1	5	20	2	.	2	1	1	0	2	3	1	1	159	29	30	32	29	28	30	10	12	10	12	12	12	22	10		20	25	24	1
176	0	0	0	1	1	1	.	2	2	1	0	2	6	2	2	159	24	25	22	22			10	10	10	10			37	40	40	40			1
177	0	0	0	1	20	2	.	4	1	1	0	2	6	2	1	159		22	24	23	22	21	5	6	5	6	5	4		27	25	21	23	38	1
178	0	0	0	2	9	2	.	2	2	1	0	1	3	1	1	159	27	26	28	26	28		11	12	11	12	12		23	13	20	15	24		1
179	0	0	0	3	23	2	.	2	2	1	0	2	8	1	1	159	27	30	27	27	19		6	4	4	4	4		20	13	13	14	24		1
180	0	0	1	1	13	1	.	3	2	3	1	4	8	3	2	159	29	33	31	37	37	33	10	10	7	10	9	4	16	2		3	3	4	1
181	0	0	0	1	22	1	.	3	2	1	0	2	5	2	2	159			22		23	23	6	4	4	5	7	4		30	27	24	23	24	0
182	0	0	0	2	1	1	.	2	1	1	0	2	4	2	2	159	15	21		22	22	23	4	6	6	7	7	7	21	34	30	34	36	31	1
183	1	0	1	2	13	1	.	2	1	3	0	2	5	4	2	159	25						5						23						0
184	0	0	1	2	22	1	.	2	2	1	0	2	4	1	1	159	26	22	22	27			10	6	9	7			28	32	27	24			1
185	1	0	0	2	1	1	.	2	2	1	0	2	4	1	1	159	26	24	27	29			9	8	8	10			33	33	25	27			1
186	0	0	0				.									159	22	21					7	6					40	40					0
187	0	0	1	1	11	2	.	2	1	1	0	2	6	3	1	159	32	29	30	32			12	12	15	11			40	31	33	40			1
188	1	0	0	1	23	2	.	3	2	3	2	3	4	3	2	159	27						9						4						0
189	0	0	0	5	13	1	Patient Care Technician	1	2	1	0	1	1	1	1	159	27						13						27						0
190	0	0	0	3	23	2	.	3	2	1	0	2	5	4	1	159	29	34	33				4	4	7				20	13	21				1
191	0	0	0	1	13	1	.	3	2	1	0	2	8	3	2	159	21	28	26	25	24	24	6	5	6	4	4	5	6	2	7	1		2	1
192	0	0	0	1	1	1	.	2	1	1	0	2	7	2	1	159	16	18	18	15	15	17	6	7	4	4	4	5	34	33	35	36	36	36	1
193	0	0	1	4	18	2	.	2	2	1	0	2	4	1	1	159	29	24	27	26	28	23	17	13	15	16	15	12	31	28	33	31	34	33	1
194	0	0	1	2	1	1	.	2	2	1	0	2	4	1	1	159	31	22	22	24			10	7	7	12			15	9	12	12			1
195	0	0	0	1	2	1	.	2	2	5	0	2	8	1	1	159	22						8						11						0
196	0	0	0	5	1	1	Patient Care Technician	1	2	1	0	1	2	1	1	159	29	26					10	8					40	43					1
197	0	0	0				.									159	28		34	35	35	29	9	12	9	9	9	9	19		5	5	4	15	0
198	0	0	1	4	21	2	.	2	2	1	0	2	4	4	2	159	30	20	24	31			7	9	8	11			39	18	17	24			1
199	0	0	0	1	1	1	.	2	2	1	0	2	5	2	1	159	18	20	18	21	20	22	7	8	6	12	8	7	41	44	42	42	37	46	1
200	0	0	1	4	6	1	.	2	2	1	0	1	3	2	2	159	35	31	32	32	31	32	15	13	12	13	12	11	5	12	18	17	14	22	1
201	0	0	0	2	1	1	.	2	2	3	0	1	3	1	1	159	23	24	24	24			8	8	8	9			29	38	34	32			1
202	0	0	1	1	4	2	.	2	2	1	0	3	6	4	2	159	27	31	26	23	20	28	6	5	5	4	4	4	33	31	23	27	32	23	1
203	0	0	0	1	6	1	.	2	2	1	0	2	6	2	2	159	19	19	21	20	21	22	7	9	9	9	8	9	25	31	31	36	35	31	1
204	0	0	1	1	10	2	.	2	2	1	0	2	6	4	2	159	37	38	36	37	35	36	11	10	17	11	11	9	18	14	13	8	3	30	1
205	0	0	1	4	23	2	.	2	2	1	0	2	4	5	2	159	22	24	25	33			12	11	11	10			22	8	7	5			1
206	0	0	0				.									159	30	32	29				6	13	6				11	6	8				0
207	0	0	0	1	13	1	.	3	2	1	0	2	6	3	1	159	20	16	17	19			7	7	6	6			41	41	43	40			1
208	0	0	0	1	2	1	.	4	1	1	0	2	6	3	1	159	20	17	19	15	19	17	7	8	8	8	6	7	37	36	42	40	36	33	1
209	1	0	1	4	1	1	.	2	2	1	0	2	5	1	1	159	27	28	25	28	27		10	9	10	9	10		6	6	9	14	12		1
210	0	0	1	3	6	1	.	2	2	1	0	2	4	1	1	159	33	32	29	27	27	30	11	14	12	12	12	11	22	19	23	29		25	1
211	0	0	0	4	17	2	.	2	2	1	0	2	4	4	1	159	14	17	13	15			4	4	4	4			47	48	48	42			1
212	0	0	0	1	15	2	.	2	2	3	0	4	6	3	2	159	24	18	17				6	4	4				25	22	24				1
213	0	0	1	4	10	2	.	2	2	1	0	2	3	5	2	159		30					11	10					14	3					0
214	0	0	0	4	20	2	.	2	2	1	0	2	3	1	1	159	30						13						18						0
215	1	0	1	5	9	2	PCT	3	2	1	0	4	2	2	2	159	27						10						37						0
216	1	1	1	4	2	1	.	2	2	6	2	1	3	1	1	159	29	34	29	32	31	37	10	11	13	12	12		8	6	13	9	10	2	1
217	0	0	0	2	1	1	.	2	2	3	0	1	3	1	1	159	17	25					4	7					17	3					1
218	0	0	0	1	1	1	.	2	1	1	0	2	8	3	1	159	23	23	19	16	16			6	6	4	5		12	9	10	11	11		1
219	0	0	1	1	13	1	.	2	2	1	0	2	6	3	2	159		22	22				11	12	11				40	39	40				1
220	0	0	0				.									159	23	17					8	8					28						0
221	0	0	1	2	23	2	.	2	2	1	0	2	6	3	2	159	35	20	19	17	19	18	9	6	5	4	4	7	36	41	31	40	42	42	1
222	0	0	0	4	18	2	.	3	2	2	0	2	3	1	1	159	28						10						26						0
223	1	0	1	2	1	1	.	2	2	1	0	1	3	1	1	159	36	31	34	37	32		12	11	11	10	11		16	24	1	5	16		1
224	1	0	1	5	6	1	Respiratory Therapist (CRT)	1	2	1	0	1	2	2	2	159	35	40	39	37	37	33	17	16	14	13	14	10	16	18	14	6	3	16	1
225	0	0	1	1	20	2	.	2	2	2	0	1	5	2	2	159	20	22					7	7					28	23					1
226	0	0	1	3	3	2	.	2	2	1	0	2	4	3	1	159	21	24	22	20	17	23	11	11	6	8	11	11	32	28	24	23	24	19	1
227	0	0	0	2	1	1	.	2	1	1	0	1	3	1	1	159	16						4						46						0
228	0	0	0	1	1	1	.	3	1	3	0	2	6	3	1	159	21	21	26	18	18	21	6	5	8	7	7	4	16	13	14	4	3	9	1
229	0	0	0				.									159	22	23	22	21			6	6	5	7			38	33	42	24			0
230	0	0	1	1	13	1	.	2	2	1	0	2	6	1	1	159	27	25	15	17	20		7	6	5	4	6		24	20	25	21	20		1
231	0	0	0	4	23	2	.	2	1	1	0	1	4	1	1	159	10	26	10					4	4				48	0	48				1
232	0	0	0	5	14	2	Patient Care Tech.	3	2	2	0	2	3	2	2	159	20	23	20	16	13	15	9	4	7	4	4	4	48	45	31	35	42	38	1
233	0	0	0				.									159	29	35	33	40	36	25	6	5	10	10	10	5	23	13	19	14	17	19	0
234	0	0	0				.									159	22	33					9						23	16					0
235	0	0	1	3	17	2	.	2	2	1	0	2	4	3	2	159	29	26	26	30	26	27	11	10	10	9	11	11	22	26	21	22	29	22	1
236	0	0	0	2	1	1	.	2	1	1	0	2	5	4	2	159	24	24	27	35			8	9	6	14			15	11	21	12			1
237	0	0	1	1	23	2	.	2	2	1	0	2	6	1	1	159	31	33	32	38			9	9	10	12			27	17	26	11			1
238	0	0	0	4	20	2	.	2	2	1	0	4	8	1	1	159	23	20	21	20			7	6	10	5			24	27	29	25			1
239	0	0	1	1	6	1	.	3	1	1	0	2	6	5	1	159	29	24	24	22	28		9	8	9	7	12		24	24	20	26	31		1
240	1	1	1	3	6	1	.	2	2	1	0	2	4	1	1	159		34	34	31			12	13	13	12				32	27	24			1
241	0	0	0	4	21	2	.	2	2	1	0	2	4	4	1	159	22	32	31	32	31		8	10	10	10	9		25	20	13	21			1
242	1	0	1	4	21	2	.	3	1	1	0	2	4	4	1	159	33	36	36				11	11	14				11	18	7				1
243	0	0	1	4	1	1	.	1	1	1	0	1	5	1	1	159	32						8						3						0
244	0	0	0	1	9	2	.	3	1	1	0	2	6	2	1	159	19	22	19	17	20		6	4		5		5	36	39	37	42	42	36	1
245	0	0	0	2	23	2	.	2	2	1	0	1	3	1	1	159	27	26	24	25	26	32	9	8	11	10	8	10	37	32	27	31	31	31	1
246	0	0	1	5	18	2	patient care technician	1	2	1	0	2	3	1	1	159	31	24					18	14					18	24					1
247	0	0	0	2	1	1	.	2	2	1	0	1	3	1	1	159	19	17	16	18	15	18	5	4	4	5	5	5	44	40	41	33	30	31	1
248	0	0	0	2	1	1	.	2	2	3	0	1	3	1	1	159	18	16	21	20	20	22	8	6	7	6	5	7	41	35	38	42	40	38	1
249	0	0	0	1	17	2	.	3	1	1	0	2	8	5	2	159	17	19	17	17			4	4	4	4	4		18	17	18	23	22		1
250	0	0	0	3	13	1	.	2	2	1	0	2	4	4	1	159	24						7						28						0
251	1	1	1	5	1	1	My job is to give drug aerosol treatments, manage patients on ventilators, help doctors bronch and intubate patients, obtain ABG's, help transport intubated patients to CT and MRI scans and in and out of the OR, and perform hyperinflation treatments.	3	2		0	4	3	2	2	159	37	35	33	36	38	35	14	12	14	19	18	13	14	1	0	0	0	6	1
252	0	0	1	3	2	1	.	2	2	1	0	1	4	1		159	23	20	22	22	21		7		8	7	8		25	24	19	27	24		1
253	0	0	0	2	13	1	.	2	2	1	0	1	3	1	1	159	18						7						24						0
254	0	0	1	1	8	2	.	2	2	1	0	2	6	4	2	159	23	28	25	25	23	27	6	5	6	10	7	7	29	24	29	26	28	30	1
255	0	0	0	5	23	2	er tech	3	2	1	0	4	2	3	2	159	20	22	23	22	26	26	5	5	6	5	5	6	24	25	22	11	19	13	1
256	0	0	1	4	23	2	.	3	2	1	2	2	4	2	1	159	29	27	26	26	21		11	11	12	10	9		31	34	31	39	37		1
257	0	0	0	5	10	2	Obstetric tech	2	2	1	0	2	2	5	1	159	36						15						30						0
258	0	0	1	2	23	2	.	2	1	1	0	2	4	1	1	159	20						4						13						0
259	1	1	1	5	21	2	patient care tech	2	1	1	0	2	2	1	1	159	40	38	41	41	44	42	19	19	19	19	20	19	2	2	0	0	6	0	1
260	1	0	1	2	2	1	.	2	2	3	0	1	3	1	1	159	40	38					14	13					16	1					1
261	0	0	0	5	14	2	Patient Care Tech.	3	2	2	0	2	3	1	2	159	22	18	21	16	12	12	7	6	5	4	4	4	47	32	36	36	28	36	1
262	0	0	0	2	1	1	.	2	2	2	2	2	5	2	2	159	19	15	15				4	4	12				31	44	40				1
263	0	0	0	1	1	1	.	3	1	1	0	2	6	3	1	159	18	20	19	20	18		5	5	5	5	5		41	39	40	41	44		1
264	0	0	1	1	20	2	.	3	1	1	0	2	6	5	1	159	19						14						34						0
265	1	0	1				.									159	26	26	19	21			15	8	4	6			25	21	33	17			0
266	1	1	1				.									159	30						4						24						0
267	0	0	0	2	1	1	.	2	2	1	0	2	6	1	1	159	22	25	27	28	26	29	6	7	8	6	11	9	27	29	33	31	29	30	1
268	1	0	1	5	15	2	.	3	1	1	0	2	3	4	1	159	37	35	33	37	32	39	16	16	12	16	15	14	13	2	11	3	0	14	1
269	1	0	1	5	2	1	CRT	2	1	1	0	1	8	1	1	159	28	27	28	30	31	30	14	10	14	14	14	13	30	34	26	29	28	30	1
270	0	0	0	2	1	1	.	2	2	3	1	2	4	1	1	159	23	19	17	24	24	26	11	8	10	10	10	12	29	29	39	40	36	36	1
271	0	0	1	2	6	1	.	2	1	1	1	2	3	3	1	159	18						5						46						0
272	0	0	0	2	1	1	.	2	1	1	0	2	5	1	1	159	13						5						42						0
273	0	0	1	2	13	1	.	2	2	1	1	1	3	1	1	159	29						13						17						0
274	1	1	1	2	22	1	.	2	2	1	0	1	2	1	1	159	24	26	26	28			12	10	11	10			40	44	42				1
275	1	0	1	2	1	1	.	2	2	1	0	1	3	1	1	159	35	25					13	8					30	35					1
276	0	0	1	2	6	1	.	2	1	3	0	2	4	2	2	159	28	26	26		24	24	14	7	10	10	11	10	14	19	21	17	18	21	1
277	0	0	1	5	8	2	Director	2	1	1	0	2	4	3	2	159	31	34	33	41	31	21	7	10	9	17	4	4	38	37	41	38	41	39	1
278	0	0	0	2	13	1	.	2	2	3	0	1	2	1	1	159	16						6												0
279	0	0	0	2	1	1	.	2	2	1	0	2	4	1	1	159	19	19	21	19	21	17	4	5		7	6	5	27	33	30	25	23	22	1
280	0	0	1	2	2	1	.	2	1	1	0	1	3	1	1	159	24	40	31	36	35	34	7	9	8	7	6	4	26	13	8	7	19	16	1
281	1	1	0				.									159	36	29	23	28			12	10	11	13			14	30	30	10			0
282	0	0	0	2	13	1	.	2	2	1	0	2	4	1	1	159	24						11						23						0
283	0	0	0	2	6	1	.	2	2	1	0	2	5	2	2	159	20	25	23				9	8	7	6			35	28	24	33			1
284	1	0	1	2	6	1	.	2	2	1	0	2	3	1	1	159	31	32	29	28	34		14	11	8	15	13		18	12	13	16	9		1
285	1	0	1				.									159	24		12	15			12	5	4	5			42	39	46	39			0
286	0	0	0				.									159	20	26	17	23			7	12	10	9			35	28	37	31			0
287	0	0	0	2	20	2	.	2	2	1	0	1	3	1	1	159	24	27	27	28			8	9	12	10			12	24	18	48			1
288	0	0	0	2	6	1	.	2	2	3	0	2	4	1	1	159	23	24	23	26	24	26	9	9	11	11	10	10	22	26	19	24	23	27	1
289	0	0	0	2	6	1	.	2	2	1	0	2	4	1	1	159	26						15						14						0
290	1	1	0	2	6	1	.	2	2	2	0	1	3	1	1	159	26	22					8	13					39	45					1
291	0	0	0	2	1	1	.	2	2	1	0	1	3	1	1	159	27	16	22	21	22	18	5	7	5	5	4	4	21	28	28	19	22	26	1
292	1	1	1	5	1	1	Patient Care Technician	1	2	1	0	1	2	1	2	159	31						16						17						0
293	0	0	0	2	10	2	.	2	2	1	0	1	3	1	1	159	25	32	22				10	12	7				22	19					1
294	0	0	0	5	2	1	Patient Care Technician	1	1	3	0	1	4	1	1	159	28						7						5						0
295	0	0	1	2	1	1	.	2	2	5	0	1	3	1	1	159	34	30	35	40	42	41	14	17	12	19	18	17	8	18	9	0	11	1	1
296	0	0	0	5	18	2	.	1	2	3	0	1	2	1	1	159	24	32	31				13	14	15				16	4	0				1
297	0	0	0	5	2	1	Patient Care Tech	2	2	2	0	1	8	2	2	159	26						10						40						0
298	0	0	0	2	1	1	.	2	2	1	0	1	3	1	1	159	20	23	21	22			7	8	4	4			36	29	25	32			1
299	1	0	0	5	18	2	.	2	2	1	0	2	3	1	1	159	26	22	31	28	21	24	11	9	12	10	11	12	46	46	24	43	46	47	1
300	1	0	0	2	2	1	.	2	1	5	0	2	4	1	1	159	28	24					10	10					24	30					1
301	0	0	1	2	1	1	.	2	2	1	0	2	4	2	2	159	34	28	31	33	25		14	14	10	11	9		15	23	18	18	31		1
302	0	0	0	5	17	2	Patient Care Technician	1	2	1	0	1	8	1	1	159	20	24	26	29	25	23	8	10	10	11	8	13	42	31	32	37	35	38	1
303	0	0	1	5	1	1	Patient Care Technician	1	2	1	0	2	4	1	1	159	19	27					9	5					28	14					1
304	1	1	0	2	6	1	.	2	2	1	0	1	3	1	1	159	29	26					10	10					37	33					1
305	0	0	1	2	1	1	.	2	2	1	0	2	6	1	1	159	31	35	41	26	33		17	19	20	14	12		24	24	24	24	24		1
306	1	1	1	5	21	2	Advanced Patient Care Technician	1	2	1	0	1	2	1	1	159	38	35	37				15	18	12				14	21	15				1
307	0	0	0	2	22	1	.	2	2	3	0	2	4	1	1	159	27	29	29	28	25		9	8	8	8	8		32	24	23	22	21		1
308	0	0	1	2	6	1	.	2	2	1	0	1	3	1	1	159	32	21					14	9					24	26					1
309	1	0	1	4	2	1	.	1	2	1	0	1	5	1	1	159	33	28	32				10	9	14				34	42	42				1
310	0	0	1	5	23	2	Emergency Department Clinical Assistant	1	2	1	0	1	2	1	1	159	30	30					8	8					5	3					1
311	0	0	0	2	1	1	.	2	2	3	0	1	3	1	1	159	26	21	21	26	26	23	9	9	8	7	8	9	40	39	36	29	41	37	1
312	1	0	1	4	15	2	.	2	2	1	0	2	2	1	1	159	22	20	27	33			9	6	8	8			48	48	23	37			1
313	1	0	0	4	18	2	.	2	1	1	0	2	4	4	2	159	14	16	18	16	17	17	5	5	8	6	6	5	34	32	28	30	25	25	1
314	1	0	1	3	13	1	.	2	2	1	0	2	4	2	2	159	24	28	23	28	26		12	10	10	8	10		28	31	27	26	27		1
315	1	1	0	4	9	2	.	2	2	1	0	2	4	3	2	159	29						12						45						0
316	1	0	1	4	1	1	.	2	2	1	0	2	3	1	1	159	31	27	27	29			14	10	11	10			16	15	18	17			1
317	0	0	0	3	17	2	.	2	2	1	0	2	5	1	1	159	28	28	23	27	25	24	16	9	14	12	10	9	19	16	20	13	19	16	1
318	1	0	1	4	23	2	.	2	2	1	0	2	5	4	2	159	26	27	30				11	8	10				32	46	44				1
319	1	0	0	4	1	1	.	3	2	1	0	4	3	1	1	159	28	36	33				12	12	12				13	8	11				1
320	0	0	0	4	5	2	.	3	2	1	0	2	3	1	1	159		35	28				7	10	6	7	10		33	23		28	31		1
321	0	0	1				.									159	30	33	29	34			12	13	13	15			25	16	18	11			0
322	0	0	1	4	17	2	.	2	2	1	0	2	2	2	2	159	34	36	36	34	40	36	15	15	17	16	16	15	24	15	16	13	11	8	1
323	0	0	0	2	14	2	.	2	1	1	0	1	3	1	1	159	21	18	21	22	20	20	7	5	6	5	4	5	36	39	39	39	26	38	1
324	0	0	0	5	17	2	.	1	2	5	0	1	2	1	1	159	37						15						14						0
325	1	0	1	2	22	1	.	2	2	1	0	2	3	3	2	159	31						16						33						0
326	0	0	0	3	17	2	.	2	2	1	0	2	4	2	1	159		24		24			12	7	9		5		22	7	15	10	10		0
327	0	0	1	5	17	2	Patient Care Technician	1	2	1	0	2	4	1	1	159	29	28	30	30	32	35	12	12	13	14	15	15	42	37	35	34	31	31	1
328	0	0	0	2	22	1	.	2	2	1	0	1	3	1	1	159	37	34	29				12	13	10				40	46	39				1
329	0	0	1	3	1	1	.	2	2	1	0	2	5	2	2	159	26	24	26	28	30	31	10	6	6	9	12	9	21	24	18	16	11	9	1
330	0	0	1	3	1	1	.	2	2	1	0	2	4	1	2	159	33	28	30	32			19	9	10	12			14	17	13	23			1
331	0	0	1	4	18	2	.	2	2	1	0	2	4	2	2	159	28	26	30				12	12	12				18	18	20				1
332	0	0	0	4	18	2	.	2	1	4	0	2	4	5	1	159	26	24	28	27	29	31	5	5	8	7	8	9	22	19	12	12	5	9	1
333	1	1	0	5	9	2	AIDE	2	2	1	0	4	2	5	2	159	29						9						24						0
334	0	0	1	4	21	2	.	3	2	1	0		4	1	1	159							15						32						0
335	1	0	0	2	22	1	.	2	2	1	0	2	4	1	1	159	22	22	24	18	24		4	5	9	6	5		37	22	22	22	25		1
336	1	1	1	4	1	1	.	2	2	1	0	1	3	1	1	159	35	36					16	17					6	10					1
337	1	1	1				.									159	36	32					13	11					31	34					0
338	0	0	0	2	1	1	.	2	2	3	0	2	3	1	1	159	23						8						45						0
339	0	0	1	3	18	2	.	2	2	1	0	1	4	1	1	159	28	31	32	32	34		17	14	12	13	12	12	36	36	40	38	39	35	1
340	0	0	1	5	21	2	.	1	2	1	0	2	2	1	1	159	28						4						35						0
341	0	0	1	4	2	1	.	2	1	1	0	2	4	1	1	159	22	22	23	22	20	19	10	8	7	9	5	7	20	25	20	23	25	28	1
342	0	0	0	1	10	2	.	3	1	1	0	2	6	5	2	159	17	18	16	15			6	4	4	4			48	41	41	41			1
343	0	0	0	1	14	2	.	3	2	1	0	2	6	4	2	159	26	29	32	32	32	35	9	8	10	11	8	8	19	14	21	19	12	19	1
344	1	0	1	1	3	2	.	2	2	3	0	2	6	3	2	159	29	31					9	6					8	12					1
345	0	0	0	2	1	1	.	2	1	1	0	1	3	1	1	159	22	19	22	21	21		8	7	7	8	9		37	38	37	37	41		1
346	0	0	0	5	13	1	Caring for the patient	1	2	1	0	1	2	1	1	159	19	18	20	23			4	5	4	5			47	42	48	48			1
347	0	0	0				.									159	17	15	13	19	13	17	6	5	5	5	4	6	33	38	44	28	40	33	0
348	1	0	0	1	2	2	.	4	2	1	0	2	5	1	1	159	34	30	28				6	7	5				22	22	20				1
349	1	0	1	4	18	2	.	2	2	1	0	1	3	1	1	159	23						13						41						0
350	1	0	1	3	1	1	.	2	2	1	0	1	3	1	1	159	32	37	27	36	33	30	14	14	16	14	14	12	44	28	16	19	16	19	1
351	0	0	1	5	21	2	Direct patient care	1	2	1	0	1	4	1	1	159	27	25	18	25	23	20	10	10	7	7	8	9	33	36	25	19		39	1
352	0	0	0	1	9	2	.	2	2	1	0	2	6	4	1	159	17	17	16	20	21		7	12	8	7	4		31	30	32	30	30		1
353	0	0	0				.									159	25	28	24				14	12	10				16	26	22				0
354	1	0	0	4	1	1	.	3	2	1	0	1	2	1	1	159	24	25	18	22	20	21	8	5	5	5	6	6	40	27	35	35	38	32	1
355	0	0	0				.									159	21	20	20	20	15	13	9	6	6	7	7	6	37	41	33	37	37	40	0
356	0	0	0	4	23	2	.	2	2	1	0	1	3	1	1	159	23	21	25	26	25	31	8	9	9	8	9	9	36	29	24	20	17	10	1
357	0	0	0	4	18	2	.	3	2	1	0	2	4	3	2	159	21	27					6	4					28	8					1
358	0	0	0	4	15	2	.	3	2	1	0	2	4	1	2	159	25						9						39						0
359	0	0	0				.									159	20	21	21	21	20		8	8	12	10	10		29	37	35	37	34		0
360	0	0	1	1	1	1	.	3	2	1	0	2	6	4	2	159	22	21	20	22	19		8	6	8	7	5		45	39	46	44	44		1
361	1	0	1	5	21	2	HUC/PCT	3	2	1	0	4	8	1	1	159		24	27	25			10	4	9	6	7		39	28	38	40	34		1
362	0	0	1	1	13	1	.	2	1	1	0	2	6	5	1	159	15						4						39						0
363	0	0	0	2	1	1	.	2	1	1	0	2	4	1	1	159	28	23	22	19	17		8	4	4	6	4		12	22	22	20	20		1
364	0		0	4	1	1	.	2	2	1	0	1	3	1	1	159	32						10						15						0
365	0	0	1	1	1	1	.	3	1	3	0	2	6	3	1	159	24	23	23	21			9	6	10	9			19	24	31	32			1
366	0	0	0	3	10	2	.	2	2	1	0	2	4	4	2	159	16	17	15	15			5	5	5	5			40	32	28	32			1
367	0	0	0	1	1	1	.	2	2	1	0	2	5	1	1	159	37	33	37	38	37	37	8	9	9	9	9	9	20	22	19	6	8	8	1
368	0	0	0	1	6	1	.	2	2	1	0	1	4	1	1	159	12	13	12				5	4	4				48	48	48				1
369	0	0	1	1	1	1	.	2	1	1	0	2	6	4	1	159	27	25	28	30			14	10	14	12			26	25	21	23			1
370	1	0	1	1	13	1	.	3	2	1	0	2	6	3	2	159	30		30	33	37		11	10	15	11	16		13	7	0	10	10		1
371	0	0	0	1	6	1	.	2	2	1	0	2	6	5	2	159	30	30	30	27	30	34	6	6	5	6	6	4	8	9	9	10	9	5	1
372	0	0	1	1	13	1	.	2	2	1	0	2	6	1	1	159	27	33	28	31	26	30	8	12	8	4	9	11	37	26	22	25	25	25	1
373	0	0	0	4	18	2	.	2	2	1	0	2	4	1	1	159	30	34	25	25	22	21	11	16	11	10	10	10	14	13	12	18	15	25	1
374	0	0	0	1	20	2	.	2	1	1	0	2	7	3	2	159	18	24	20	25	31	34	5	10	9	9	12	13	38	27	23	24	22	16	1
375	0	0	1	1	6	1	.	3	1	1	0	2	5	3	2	159	31						6						27						0
376	0	0	0	2	1	1	.	2	1	3	0	2	4	3	1	159	18	22	21	17	15		4	6	4	4	4		3	15	24	19	24		1
377	0	0	1	1	9	2	.	3	2	1	0	4	6	2	1	159	31	30					9	6					38	33					1
378	0	0	0	1	1	1	.	3	1	1	0	2	8	3	2	159	12	13	14	12			4	5	5	5			45	44	42	48			1
379	0	0	0	1	1	1	.	3	2	1	1	2	7	3	2	159	27						10						23						0
380	0	0	1	1	6	1	.	3	2	3	0	2	8	4	2	159		18					10	14					37						0
381	0	0	1	1	15	1	.	2	1	1	0	2	6	2	1	159	17	17	19	17	21	19	5	5	5	5	5	6	36	30	28	37	25	27	1
382	0	0	1	1	6	1	.	3	2	1	0	2	7	3	2	159	27						9	8	7				32	28	34				0
383	0	0	1	1	13	1	.	2	2	1	0	2	6	3	2	159	32	37	40				7	15	14				6	12	4				1
384	0	0	1	1	1	1	.	3	1	1	0	2	6	5	1	159	23	25	25	27	26		11	10	10	11	11		21	23	24	23	27		1
385	1	0	0	5	9	2	patient care technician	2	2	1	0	2	2	2	2	159	29	34	30				13	11	10				36	23	31				1
386	0	0	1	1	6	1	.	3	1	1	0	2	5	5	2	159	27	24	24	22			11	7	5	5			31	31	30	22			1
387	1	1	1	4	2	1	.	1	2	1	0	1	2	1	2	159	32	30	32				12	14	12				12	13	7				1
388	0	0	0	5	6	1	PCT	1	2	1	0	1	1	1	1	159	28	29	30				11	9	9				11	16	14				1
389	0	0	1	1	15	2	.	2	2	1	0	2	6	3	2	159	27	26	31	31			8	5	7	4			16	13	14	18			1
390	0	0	0	2	6	1	.	2	2	1	0	2	6	3	2	159	18	18	17	16	20		8	7	7	7	8		34	43	40	32	33		1
391	0	0	1	2	20	2	.	2	2	5	0	1	3	1	1	159	24	30	28	26	27		11	8	8	8	6		38	38	40	40	38		1
392	0	0	1	1	1	1	.	2	2	1	0	2	6	2	2	159	16	21	22	27			6	13	14	14			21	19	12	4			1
393	1	0	0	1	17	2	.	3	2	1	0	2	8	5	1	159	29	36	34	34	34	41	11	14	12	14	14	19	0	0	0	2	0	0	1
394	0	0	0	5	18	2	Patient Care Technician	1	2	1	0	1	1	1	1	159	20	21	21				8	8	7				36	42	41				1
395	0	0	1	1	15	2	.	3	1	1	0	2	6	4	1	159	32	25	28	24	24	23	7	7	6	10	9	9	17	29	29	33	35	33	1
396	1	0	0	5	9	2	Patient Care Technician	1	2	1	0	2	2	1	2	159	30	24	29	24	31	22	8	4	8	4	13	9	24	25	23	24	24	25	1
397	0	0	1	1	6	1	.	2	2	1	1	1	6	1	1	159	24	29	25	30	26		10	8	10	9	10		38	25	30	24	32		1
398	0	0	1	4	13	1	.	2	2	1	0	2	3	3	2	159							10						27						0
399	0	0	1	4	20	2	.	3	2	1	0	4	3	3	2	159	29	31	31	30				4	5	8			14	3	8				1
400	1	1	0	2	2	1	.	2	2	1	0	1	3	1	1	159	31	23	27	22	23		16	9	7	9	8		27	36	31	26	31		1
401	0	0	1	2	1	1	.	2	1	3	2	1	3	1	2	159	28	37					10	13					12	21					1
402	0	0	1	2	15	2	.	2	1	6	2	2	3	1	1	159	31	26	30	32	29		10	9	11	13	11	11	8	20	14	24	34	32	1
403	0	0	0	2	6	1	.	2	1	1	0	2	3	3	1	159	19	10	14	14	11		4	4	6	7	4		41	48	44	44	42		1
404	0	0	1				.									159	34	29	23	21	27	22	8	8	7	8	11	9	18	10	15	17	38	43	0
405	0	0	0	3	18	2	.	2	1	1	0	1	4	1	2	159	17	23	26				6	5	7				21	11	7				1
406	0	0	1	2	1	1	.	1	2	1	0	1	2	1	1	159	37						12						0						0
407	0	0	0	5	2	1	patient care technician	2	2	1	0	2	3	4	2	159	24			28			8	9	6	9	11		43		41				0
408	0	0	0	2	2	1	.	2	2	1	0	2	8	1	1	159	24	28	23	21			12	12	11	12			38	35	37	36			1
409	0	0	0	2	1	1	.	2	2	6	2	1	8	1	2	159	12	20					4	8					42	37					1
410	0	1	1	2	14	2	.	2	2	1	0	1	3	1	2	159	27	28	27	31	29	25	11	9	9	13	9	10	13	21	30	31	21	29	1
411	0	0	0	2	1	1	.	2	1	1	0	2	5	1	1	159	21	24					6	5					28	26					1
412	0	0	1	2	6	1	.	2	2	1	0	2	3	1	1	159	29	27	22	31	32		13	10	8	9	12		33	35	32	32	30		1
413	0	0	1	2	1	1	.	2	1	1	0	1	3	1	1	159	31	32	32	28			11	11	14	15			38	43	36	31			1
414	0	0	0	2	1	1	.	2	1	3	0	2	4	1	1	159	31	26	29	28			9	8	10	7			11	6	13	15			1
415	0	0	1	5	20	2	PCT	1	2	1	0	1	1	1	1	159	25	28	26	28	30		13	15	14	18	16		31	26	29	22	24		1
416	1	0	1	2	1	1	.	2	1	1	0	2	7	2	2	159	29	25	21	19	20	18	7	12	8	8	4	7	0	0	6	0	0	0	1
417	1	1	1	2	13	1	.	2	2	3	0	2	4	1	1	159	34	36	36	30	29		13	12	14	10	13		48	35	32	31	30		1
418	0	0	0	2	1	1	.	2	1	1	0	2	4	1	1	159	35	27	25	22	20		11	10	9	7	5		35	32	33	27	29		1
419	0	0	0	5	22	1	Psychiatric Assistant	2	1	2	0	4	2	3	2	159	26						9						32						0
420	0	0	1	4	1	1	.	1	2	1	0	1	3	1	1	159	25	23	30	31	31	30	15	13	16	18	12	16	14	2	12	8	9	12	1
421	0	0	1	2	1	1	.	2	1	1	0	1	3		1	159	34	32	32	29			11	9	10	14			25	15	12				1
422	0	0	1	2	1	1	.	2	1	1	0	2	4	2	1	159	34	39					12	10					0	0					1
423	0	0	1	1	6	1	.	2	2	1	0	2	8	4	2	159	22	19	25	27				10		9			26	19	22	12			0
424	0	0	0	1	10	2	.	2	1	1	0	2	6	2	1	159	17	16	19	17	17	16	5	4	4	5	4	4	40	37	35	37	39	41	1
425	1	1	0	4	23	2	.	2	2	1	0	2	4	1	1	159	26	31	31	31	34	33	10	15	11	12	15	12	5	2	1	1	0	1	1
426	0	0	0	2	20	2	.	2	2	3	0	2	4	1	1	159	27	31	17	21	17	24	7	6	5	5	5	5	36	27	35	26	31	31	1
427	0	0	1	2	2	1	.	2	1	1	0	1	3	1	1	159	27	26	25	27	30		6	8	6	12	11		25	30	32	10	10		1
428	0	0	1	2	1	1	.	2	2	1	0	2	4	1	1	159	36	35	38	35	34		15	16	18	16	16		22	20	20	24	21		1
429	0	0	0	1	6	1	.	3	1	1	1	2	8	3	2	159	25	20	22				8	8	9				26	24	20				1
430	0	0	0	4	21	2	.	2	1	1	0	2	3	3	2	159	16		20	18	17		5	4	4	5	5		24	26	27	26	25		1
431	0	0	1	2	20	2	.	2	2	1	0	2	3	1	2	159	24	30					9	8					25	30					1
432	1	1	1	1	13	1	.	2	2	3	0	2	6	2	2	159	26	20	23	26	31	27	7	7	7	6	7	8	27	22	31	25	29	28	1
433	0	0	0	5	2	1	Patient Care Technician	2	2	1	0	2	4	1	1	159	38	36	37				13	16	20				0	0	0				1
434	0	0	1	1	1	1	.	3	1	1	0	2	4	1	1	159	28	34	26	24	27		13	8	7	6	9		35	31	35	36	36		1
435	1	1	1	5	16	2	PCT	3	2	1	0	2	2	2	2	159	26	19	20	18	26		12	7	7	9	7		26	27	23	38	22		1
436	0	0	0	1	6	1	.	2	2	1	0	2	7	4	1	159	18						5						19						0
437	0	0	0	2	21	2	.	2	1	1	0	2	4	1	1	159	31	36	26				11	10	8				21	27	25				1
438	0	0	0	1	8	2	.	3	1	1	0	2	6	4	2	159	21	18	20	19	21	21	7	6	6	5	5	6	42	40	43	44	40	44	1
439	0	0	0	2	22	1	.	2	2	6	2	2	4	3	2	159	34	35	32				12	9	9				23	21	25				1
440	0	0	1	1	1	1	.	3	2	1	0	2	6	4	1	159	26	25	22	23	24		9	6	5	6	7		27	34	33	29	29		1
441	0	0	0	2	1	1	.	2	2	1	0	1	2	1	1	159	23	29	16	31			7	10	7	13			22	41	29	36			1
442	0	0	0	1	20	2	.	2	1	2	0	2	6	2	1	159	17						7						11						0
443	0	0	1	4	18	2	.	2	2	1	0	2	4	4	2	159	29	29	29	29			12	12	13	12			24	24	20	27			1
444	0	0	0	5	1	1	PCT	2	2	1	0	1	2	1	1	159	24		28	27	26	23	11	12	13	12	12	12		25	24	28	23	35	1
445	0	0	0	2	1	1	.	2	2	1	0	1	3	1	1	159	28						12						21						0
446	0	0	1	1	1	1	.	4	1	1	0	2	6	2	1	159	21	29					5	6					44	28					1
447	0	0	0	1	1	1	.	2	2	1	0		6	3	2	159	20	25	29	31			6	7	8	8	9			35	31		35		1
448	1	0	1	2	6	1	.	2	2	3	0	2	3	1	1	159	22	34	27	20			13	12	11	9			28	34	31	39			1
449	0	0	0	1	1	1	.	3	1	1	0	2	6	4	1	159	18	22	20				5	14	6				30	39	38				1
450	0	0	1	4	23	2	.	2	2	1	0	2	3	1	1	159	36	26	36	23			13	11	19	17			23	21	28	33			1
451	0	0	0	1	13	1	.	2	2	1	0	2	6	1	1	159	22	19	19	19			8	8	8	7			27	16	22	13			1
452	0	0	0	5	15	2	Patient Care Technician	1	2	1	0	1	1	1	1	159	36	31	17	29	28		14	11	6	19	7		26	8	12	5	1		1
453	0	0	0	1	1	1	.	2	2	1	0	2	6	2	2	159	16						4						41						0
454	0	0	0	1	6	2	.	2	2	1	0	2	7	3	2	159	27	33	35	27	32	31	9	12	13	10	8	11	37	31	19	27	21	28	1
455	0	0	0	2	6	1	.	2	2	1	0	2	4	1	1	159							12						26						0
456	0	0	0	2	1	1	.	2	1	1	0	1	3	1	1	159	20	24	23				9	8	7				34	32	29				1
457	0	0	0	3	2	1	.	3	1	1	0	2	4	1	1	159	22			15			8	8	7	6	8		23		22	22	23		0
458	0	0	1	1	17	2	.	3	2	1	0	2	7	2	1	159	20	26	23	22			13	9	7	6			42	35	43	43			1
459	1	0	1	2	6	1	.	2	2	1	0	2	6	2	2	159	29	27	23	34			10	8	16	10			26	35	39	33			1
460	0	0	0				.									159	23	24					9	11					23	22					0
461	0	0	1	1	1	1	.	2	2	1	0	4	5	4	2	159	24	23	12		25		6	4	4	4	4		22	21	20	16	20		1
462	0	0	0	1	1	1	.	3	1	1	0	2	7	5	1	159	24	22	25	21	23	21	6	5	7	5	9	5	14	9	12	4	9	4	1
463	0	0	0	5	2	1	Patient care technitian	2	1	5	1	2	3	1	1	159	15	16	16				9	5	5				20	30	24				1
464	0	0	0	1	9	2	.	4	1	1	0	2	7	2	1	159	26	31	32	33	32		9	10	8	10	10		18	10	6	9	15		1
465	0	0	0				.									159	29	29					10	10					7	6					0
466	0	0	1	2	9	2	.	2	1	3	0	1	3	2	2	159	37						17						7						0
467	0	0	1	1	1	1	.	2	2	1	0	2	6	3	2	159	32	37					16	12					11	3					1
468	1	1	1	4	23	1	.	2	2	1	0	2	6	4	2	159	36	35	32	33			13	14	16	16			9	13	7	7			1
469	0	0	0	1	8	2	.	3	1	5	0	2	6	2	1	159	18	17	19	23	32	29	4	4	4	4	14	10	23	20	25	22	11	20	1
470	0	0	0	1	13	1	.	3	2	1	0	2	6	5	1	159	22	24	26				8	7	12				25	42	32				1
471	0	0	1	2	1	1	.	2	2	1	0	1	3	1	1	159	39						13						13						0
472	0	0	0	5	9	2	Patient Care Technician	2	2	1	0	2	2	3	2	159	21	21	21				12	7	7				47	48	42				1
473	1	1	1	4	2	1	.	2	2	1	0	2	4	3	1	159	29	26	39	39	39		10	10	12	12	13		22	20	15	15	17		1
474	1	0	0	4	23	2	.	3	2	1	0	4	3	2	2	159	35	27	37	34			16	10	10	14			16	22	24	8			1
475	0	0	1				.									159	24	30					13	11					26	15					0
476	0	0	1	2	1	1	.	2	2	1	0	2	6	1	1	159	32	34	32	28			14	11	14	8			14	16	11	17			1
477	0	0	1	5	2	1	patient care tech	1	2	1	0	1	2	1	1	159	21	25	26				7	8	11	9			18	23	23	25			1
478	0	0	0	1	8	2	.	4	1	1	0	2	8	2	1	159		20	28	21			10	10	10	6			34	31	23	29			1
479	0	0	1	1	1	1	.	2	1	1	0	2	6	3	1	159	22	19	17	21	19		5	7	4	6	6		45	41	40	40	42		1
480	0	0	1	2	1	1	.	2	2	2	0	1	3	1	1	159	29						13						22						0
481	0	0	0	1	10	2	.	2	2	1	0	2	6	2	2	159	15	14	14	17			4	6	6	8			37	38	38	47			1
482	0	0	1	1	1	1	.	2	1	1	0	2	6	2	1	159	21	22	19	23			9	8	9	8			35	33	38	34			1
483	0	0	0	4	17	2	.	1	2	1	0	1	3	1	1	159	19	17	26				7	9	10				34	33	32				1
484	1	0	1	4	1	1	.	2	2	1	0	2	3	3	2	159	26	28	29	27			14	13	12	12			28	28	22	22			1
485	0	0	0	1	10	2	.	2	2	3	0	2	6	3	2	159	18	21	18	14			5	4	4	4			48	48	42	47			1
486	0	0	1	4	18	2	.	2	2	1	0	2	4	3	2	159	29	30					12	12					26	34					1
487	0	0	1	5	2	1	PCT	3	2		0	2	8	1	2	159	30	30	38	26	35		18	12	18	18	14		17	11	10	17	14		1
488	0	0	0	2	23	2	.	2	2	5	0	2	5	1	1	159	23	23	25	27			8	10	11	11			39	36	37	35			1
489	0	0	0	5	18	2	Patient Care Technician	2	2	5	1	2	2	3	1	159	11						5						48						0
490	0	0	0	3	2	1	.	2	2	1	0	2	4	2	1	159	18	16	22				6	4	5				42	47	39				1
491	0	0	0	5	3	2	PCT	1	2	1	0	1	1	1	1	159	17	14					9	4	6				36	40					1
492	0	0	1	3	22	2	.	2	2	1	0	2	4	1	1	159	30	29						11	10				43	42	46				1
493	0	0	0				.									159	26	30	20	23			7	8	13	6			41	36	43	38			0
494	0	0	0	2	1	1	.	2	2	1	0	2	4	1	1	159		28					11	9					27	16					0
495	0	0	0	4	21	2	.	2	2	1	0	2	4	1	1	159	12	18	22	16			8	4	4	5			40	41	44	41			1
496	0	0	1	3	20	2	.	2	2	1	0	1	3	1	1	159	30						16						17						0
497	0	0	1	3	1	1	.	2	2	1	0	2	4	2		159	19	18	23	18			8	8	7	6			30	29	32	30			1
498	0	0	0	2	1	1	.	2	1	1	0	2	4	5	2	159	22	18					7	7					33	34					1
499	0		1	3	13	1	.	2	2	1	0	2	4	2	2	159	37	27	27				13	7	12				39		38				1
500	1	1	1	4	18	2	.	1	2	1	0	2	4	1	1	159	31	33	29	26	26		12	11	7	8	12		19	7	1	5	5		1
501	0	0	1	2	1	1	.	2	1	3	0	1	3	1	1	159	30	27	25	23			11	7	10	6			33	35	38	36			1
502	0	0	1	1	6	1	.	2	2	1	0	2	6	3	2	159	29	32					8	10					23	24					1
503	0	0	0	2	6	1	.	2	2	3	0	1	3	1	1	159	19	24	17	27			11	18		14			38	47	48	48			1
504	0	0	1	1	6	1	.	2	2	3	0	2	6	4	2	159	33	30	27				14	11	12	9			15	25	22	23			1
505	0	0	1	3	11	2	.	2	2	1	0	2	4	4	2	159	16	12	14	15	13		11	9	7	9	7		37	40	42	36	36		1
506	0	0	0	1	23	2	.	2	2	1	0	1	6	1	1	159	17	21	22	20			6	6	7	5			33	27	29	32			1
507	0	0	0	2	6	1	.	2	2	1	0	1	3	1	1	159	25	20	23	23	22		6	5	5	7	5		28	31	31	29	32		1
508	0	0	0	2	6	1	.	2	2	1	0	2	6	2	2	159	16	12	15	14			6	10	6	6			31	6	20	23			1
509	0	0	1	4	13	1	.	3	2	1	2	4		3	2	159	30						9												0
510	1	0	0				.									159	21	24	29	26			5	6	7	6			22	16	18	18			0
511	1	0	1	4	18	2	.	2	2	6	2	2	3	1	1	159	34	34					20	17					16	6					1
512	0	0	0	2	1	1	.	2	1	2	0	1	3	1	1	159	24	21	22	20			6	4	6	4			8	19	16	12			1
513	0	0	0	1	17	2	.	3	1	1	0	2	6	2	1	159	15	24	18	19			9	8	7	6			35	27	47	37			1
514	0	0	1	5	21	2	Patient care technician	2	2	1	0	4	2	2	2	159	30	25	24	34			13	13	11	12			27	25	15	12			1
515	0	0	1	4	21	2	.	3	2	1	0	2	4	3	1	159	21	19	24	18			4	6	7	4			42	36	45	44			1
516	0	0	0	2	2	1	.	2	1	1	0	2	3	1	2	159	25	25					11	9					24	24					1
517	0	0	0	2	9	2	.	2	1	1	0	2	3	3	2	159	15						4						44						0
518	0	0	1	5	15	2	PCT	1	2	1	0	1	2	1	1	159	23	35					8	9					23	27					1
519	0	0	1	1	15	2	.	3	2	1	0	1	6	1	1	159	27	27					4	10					24	12					1
520	0	0	1	3	1	1	.	2	2	1	0	2	4	1	2	159	33	33	32				8	8	9				4	1	1				1
521	0	0	0	2	1	1	.	2	2	1	0	2	4	1	1	159	30						13						32						0
522	0	0	0	1	2	1	.	3	1	1	0	2	7	2	1	159	24	26	21	22			4	4	4	4			6	3	14	11			1
523	0	0	1				.									159	31	16					11	8					21	24					0
524	0	0	0	1	17	2	.	3	2	1	0	2	7	3	2	159	17	18	17	20			7	7	11				22	12	16	11			1
525	0	0	0	2	1	1	.	2	1	1	0	2	6	1	1	159	24	27	33	31			5	7	5	4			20	30	17	18			1
526	0	0	1	1	8	2	.	2	1	3	0	2	6	2	1	159	25	21	20	23			8	10	7	8			13	20	25	23			1
527	0	0	0	1	3	2	.	3	1	1	0	2	6	2	2	159	26	22					10	9						20					0
528	0	0	0	2	23	2	.	2	1	1	0	4	3	1	2	159	28						10						37						0
529	0	0	0	1	20	2	.	4	1	1	0	2	8	2	1	159	25						7						22						0
530	1	1	0	5	18	2	Patient care technician	2	2	1	0	4	2	5	2	159							16						0						0
531	0	0	1	1	13	1	.	3	1	6	2	2	6	4	2	159	29	30					15	12					41	35					1
532	0	0	0	1	1	1	.	2	2	1	0	2	6	3	2	159	23	21	28	25			10	9	10	10			38	39	39	34			1
533	1	0	0	5	13	1	Pactient Care Technician	1	2	1	0	1	2	1	1	159	26						11						46						0
534	1	0	1	4	9	2	.	1	2	1	0	2	8	1	1	159	23						8						28						0
535	1	0	1	4	5	2	.	2	2	1	0	2	2	2	1	159	26	28	26				9	14	10				33	35	36				1
536	0	0	0	3	9	2	.	3	2	1	0	2	4	1	1	159		21					8	6					39	41					0
537	0	0	1	4	1	1	.	1	1	1	0	1	5	1	1	159	30						7						19						0
538	0	0	1	1	1	1	.	2	2	6	0	2	7	4	1	159	26	31					11	11					24	36					1
